# Supplementary material for: Respiratory Disease Risk of Zoo-Housed Bonobos Is Associated with Sex and Betweenness Centrality in the Proximity Network
Source: Animals (Basel). 2021 Dec 19;11(12):3597. doi: 10.3390/ani11123597 (PMC8698162; doi:10.3390/ani11123597)
Supplement: Supplementary file 1 [file animals-11-03597-s001.zip]

Archive with 1 entries (1 files):
- animals-1472881-supplementary.pdf
